# Supplementary material for: Three‐dimensional mapping of junctional beats during atrioventricular nodal reentrant tachycardia cryoablation
Source: J Arrhythm. 2022 Aug 11;38(5):807–8. doi: 10.1002/joa3.12768 (PMC9535762; doi:10.1002/joa3.12768)
Supplement: Supplementary file 1 — Video S1 [file JOA3-38-807-s001.zip]

Archive with 1 entries (1 files):
- joa312768-sup-0001-VideoS1.mpg
